# Supplementary material for: Formation of Gold Nanoclusters from Goldcarbonyl Chloride inside the Metal-Organic Framework HKUST-1
Source: Molecules. 2023 Mar 17;28(6):2716. doi: 10.3390/molecules28062716 (PMC10051452; doi:10.3390/molecules28062716)
Supplement: Supplementary file 1 [file molecules-28-02716-s001.zip]

Archive with 1 entries (1 files):
- molecules-2284110-supplementary.pdf
